# Supplementary material for: Correlation Analysis between Volatile Compounds and Quality Attributes in Pork Tenderloin in Response to Different Stir-Frying Processes
Source: Foods. 2023 Nov 28;12(23):4299. doi: 10.3390/foods12234299 (PMC10706283; doi:10.3390/foods12234299)
Supplement: Supplementary file 1 [file foods-12-04299-s001.zip]

Archive with 1 entries (1 files):
- foods-2703187-supplementary.pdf
